# Supplementary material for: Functionalized Silica Fume for Efficient Cd2+ Removal from Aqueous Solutions
Source: Molecules. 2025 Oct 21;30(20):4141. doi: 10.3390/molecules30204141 (PMC12566601; doi:10.3390/molecules30204141)
Supplement: Supplementary file 1 [file molecules-30-04141-s001.zip]

Archive with 1 entries (1 files):
- molecules-3898911-supplementary.pdf
